# Supplementary material for: Dietary Environmental Footprints and Their Association with Socioeconomic Factors and Food Purchase Practices: BRAZUCA Natal Study
Source: Foods. 2022 Nov 28;11(23):3842. doi: 10.3390/foods11233842 (PMC9739984; doi:10.3390/foods11233842)
Supplement: Supplementary file 1 [file foods-11-03842-s001.zip]

Archive with 1 entries (1 files):
- foods-1995732-supplementary.pdf
